# Supplementary material for: Solution Processed PVB/Mica Flake Coatings for the Encapsulation of Organic Solar Cells
Source: Materials (Basel). 2021 May 12;14(10):2496. doi: 10.3390/ma14102496 (PMC8151763; doi:10.3390/ma14102496)
Supplement: Supplementary file 1 [file materials-14-02496-s001.zip]

Archive with 1 entries (1 files):
- materials-1207467-supplementary.pdf
